# Supplementary material for: Targeting Soluble VCAM1 and GSK3β Improves Cerebrovascular Function and Reduces Stroke Pathology in Diabetic Mice
Source: Cells. 2026 Mar 4;15(5):455. doi: 10.3390/cells15050455 (PMC12984772; doi:10.3390/cells15050455)
Supplement: Supplementary file 1 [file cells-15-00455-s001.zip]

Archive with 1 entries (1 files):
- cells-4076981-supplementary.pdf
